# Supplementary material for: The evolution of transposable elements in natural populations of self-fertilizing Arabidopsis thaliana and its outcrossing relative Arabidopsis lyrata
Source: BMC Evol Biol. 2010 Jan 12;10:10. doi: 10.1186/1471-2148-10-10 (PMC2837042; doi:10.1186/1471-2148-10-10)
Supplement: Additional file 1 — Nes maximum likelihood estimates. Maximum likelihood estimates of the strength of selection, including 95% confidence intervals, for TEs pooled across populations and across TE families in both species. [file 1471-2148-10-10-S1.XLS]

## Sheet: Sheet1
SI Table 1 - Nes Maximum Likelihood Estimates
Species	Grouping	Population	Nes estimate	95% Confidence Interval
A. lyrata	All	All A. lyrata	-1.09375	-1.53125	-0.6875
	Ac		-0.96875	-1.9375	0.03125
	CACTA		-2.96875	-5.09375	-1.4375
	Gypsy		0.0625	-1.25	2.46875
	LINE		-1.6875	-2.9375	-0.59375
	MITE		-1.53125	-2.46875	-0.65625
	SINE		-0.09375	-1.125	1.34375
	All TEs pooled	Germany (Plech)	-0.561	-1.275	0.272
		N. America	0.507375	-0.44275	2.57125
		Russia	0.669	-0.3855	3.3405
		Sweden	1.509	0.0645	> 6
A. thaliana	All	All A. thaliana	0.296875	-0.03125	0.71875
	Ac		-0.234375	-0.984375	0.90625
	Basho		0.34375	-0.203125	1.21875
	CACTA		-0.890625	-1.57812	-0.25
	Gypsy		-0.109375	-0.9375	1.35938
	LINE		-0.046875	-0.671875	0.875
	MITE		-0.5	-1	0.046875
	SINE		0.90625	0.046875	3.23438
	All TEs pooled	Germany (Anholt)	6	0.22825	> 6	*
		IN, USA	-0.044375	-0.51475	0.639
		NY, USA	0.168625	-0.3195	0.97625
		UK	-0.701812	-1.12044	-0.270875
	* peak of maximum likelihood estimate out of range of data
